# Supplementary material for: Magnetically steerable bacterial microrobots moving in 3D biological matrices for stimuli-responsive cargo delivery
Source: Sci Adv. 2022 Jul 15;8(28):eabo6163. doi: 10.1126/sciadv.abo6163 (PMC9286503; doi:10.1126/sciadv.abo6163)
Supplement: Supplementary file 2 — Movies S1 to S7 [file sciadv.abo6163_movies_s1_to_s7.zip]

Archive with 7 entries (7 files):
- sciadv.abo6163_movie_s1.mp4
- sciadv.abo6163_movie_s2.mp4
- sciadv.abo6163_movie_s3.mp4
- sciadv.abo6163_movie_s4.mp4
- sciadv.abo6163_movie_s5.mp4
- sciadv.abo6163_movie_s6.mp4
- sciadv.abo6163_movie_s7.mp4
